# Supplementary material for: Depressive symptoms at age 9–13 and chronic disabling fatigue at age 16: A longitudinal study
Source: J Adolesc. 2019 Aug;75:123–9. doi: 10.1016/j.adolescence.2019.07.014 (PMC6706778; doi:10.1016/j.adolescence.2019.07.014)
Supplement: Multimedia component 2 [file mmc2.xml]

<?xml version="1.0" encoding="utf-8" standalone="no"?>
<data>
  <datasets>
    <author>simon.collin@bristol.ac.uk</author>
    <type>0</type>
    <dataset>
      <value>3</value>
      <reason>The authors do not have permission to share data</reason>
      <comments />
    </dataset>
  </datasets>
</data>
